# Supplementary material for: Molecular and Cytogenetic Identification of Wheat-Thinopyrum intermedium Double Substitution Line-Derived Progenies for Stripe Rust Resistance
Source: Plants (Basel). 2022 Dec 21;12(1):28. doi: 10.3390/plants12010028 (PMC9823681; doi:10.3390/plants12010028)
Supplement: Supplementary file 1 [file plants-12-00028-s001.zip]

Archive with 1 entries (1 files):
- plants-2041806-supplementary.pdf
